# Supplementary material for: Barriers and facilitators associated with the use of mental health services among immigrant students in high-income countries: A systematic scoping review
Source: PLoS One. 2023 Jun 29;18(6):e0287162. doi: 10.1371/journal.pone.0287162 (PMC10310021; doi:10.1371/journal.pone.0287162)
Supplement: S2 File — (XLSX) [file pone.0287162.s002.xlsx]

## Sheet: Extraction
Publication				Méthodology/methods			Study population					Outcomes/results
Authors	Year	Country	Title	objectives	Method/Design	Measures/tools used	Number(N)	Level of education	origins	age (year)	Sexe	Barriers	Facilitators	Key Recommandations
Dadfar et al.	1982	USA	Differential attitudes of international students toward seeking professional psychological help	Identify demographic and experiential variables influencing foreign students' attitudes toward obtaining professional psychological help.	Quantitative/ survey	Démographic ; ATSPPHS	164	University (most grad)	36 Africans; 53 Asians; 36 Europeens; 39 latino	27,6	87 M /77 F	Non-Western student (Asian and African); no previous contact with MH services; stigma.	Western student (European and Latin); prior contact with MH Traitment	N/A
Tedeschi and Willis	1993	USA	Attitudes Toward Counseling Among Asian International and Native Caucasian Students	Examine the attitudes of female and male international students toward counseling compared to the attitudes of female and male Caucasian students native to the U.S.	Quantitative / Survey	Demographic and ATSPPH	114	University ( undergrad)	61 Asian international (27 Malaysians, 15 Taiwanese, 10 Thai, 9 Korean, 5 Chinese) and 48 native Caucasian	25 (20-44) for IS/ 21,27 (18-35) for Native	58 M (36 IS and 22 native) / 56 F (30 IS and 26 native)	Difference ethnic background (or younger) counselor and being a male	Similar ethnic background or older counselor; being a female or american (western)	Experimental programs with older, ethnically matched, paraprofessionals counselors. Paraprofessionals have less formal training than the traditional mental health professionals but are able to draw on their own skills and life experiences to play useful therapeutic roles in the MH center. Regulars contacts with the campus clubs for each nation of IS to disseminate information about the availabili…
Zhang et al.	2003	USA	Acculturation and attitude of asian international students toward seeking psychological help	Show the relationship between acculturation and attitudes toward seeking professional psychological help	Quantitative/survey	Demographic; SL-ASIA (modify); ATSPPHS	170	University (most grad)	Asians (most Chinois)	26,98	54% M /47% F or 91 M/ 79 F	Low level of acculturation; stigma; lack of confidence	Acculturation: ↑acculturation (↑tolerance of stigma) experience with and trust in mental health practitioners); length of stay	N/A
Baysden	2003	USA	International and united states citizen student adaptation to college, opinions about mental illness, and attitudes toward seeking professional counseling help	Examine the influence that adjustment to college, opinions about mental illness, and attitudes toward seeking professional counseling help had on United States citizen and international college student use of professional counseling.	Quantitative /Quasi-Experimental (ex post facto design)	Demographic, SACQ; OMI and ATSSPH	226 (111 IS/ 114 USA students)	college (48% undergrad; 52% grad)	32 countries of origin ( 26 Thailand; 21 Malaysia; 14 China; 7 India; 5 Kenya; 5 Korea; 4 Brazil and 4 Indonesia and 23 countries represented by 3 or fewer participants).	18-58 (27,2)	107 M (48%) and 118 F (52%)	Having prejudicial/stereotypical opinion; negatif perception (unhelpful, uncomfortable) and unfamiliarity; Fear; stigma;	N/A	Include more homogenous IS population in future research (i.e. U.S. citizen students compared to Japanese IS, etc.). Use Wong's multi-component model to compare IS' use of non-western therapeutic approaches with western therapeutic approaches.
Chang &Chang	2004	USA	Counseling and the Internet: Asian American and Asian International College Students' Attitudes Toward Seeking Online Professional Psychological Help	Examine Asian American and Asian international college students’ attitudes toward seeking online professional psychologicalhelp as well as traditional face-to-face professional psychological help	Quantitative/ survey	Demographic and ATSPPH-SF; ATSPPHO; SSRPH; AACOS; CAS; OCES-R	170 (109 IS and 60 Asian American(AA)	College	19 Taiwanese, 39 Chinese, 31 Korean, 13 Japanese, 5 Filipino, 2 Vietnamese, and 1 “other.”	23,5 ( 18 to 39)	38 M/ 71 F	Online professional help	Traditional help; Females	College counseling centers should consider providng online services that do not directly involve professional psychological help.
Santiago	2006	USA	Asian international students' ethnic identity, spirituality, acculturation, and experience of racism: Relationship with attitude toward seeking professional therapeutic help	Determine if there are any significant predictive relationships between ethnic identity, spirituality, acculturation, experience of racism, and attitudes toward seeking professional therapeutic help among Asian international students	Quantitative/ survey	Demographic; MEIM; SL-Asia-I; STS; AARRSI; ATSPPHS	208	University	Asia (92 Far East Asia, 61 Southeast Asia and 45 South Asia).	17-48	102 M /106 F	Ethnic identity; Origin (being from Far Eastern)	Experiences of racism-related stress; Origin (being from South Asian)	1) Properly recognize students' ethnic identities and actively promote, enhance and encourage the solidification of their ethnic identities. 2)Counselors and therapists need to learn about other cultures by actively engaging and even allowing ISs to teach them.
Hyun et al.	2007	USA	Mental health need, awareness, and use of counselling services among international graduate students.	Examine the prevalence of mental health needs in international graduate students, their knowledge of mental health services, and their use of on-campus and off-campus counseling services. Compare international (N=551) to domestic (N=2493)	Quantitative/ survey	Measures (1) need; (2) knowledge; (3) utilization and satisfaction (4) factors that influence MH (like social support); and (5)demographic	3121 (551 IS et 2570 NS)	University (grad)	50.8% Asian, 36.1% White/Caucasian, 7.5% Hispanic, or 1.9% Middle Eastern, 0.5% Black/African American, or 3.2% other	28,9	63,3% M /34,4% F	Stigma; Asian identity; good/functional relationships with counselors; low level of knowledge.	number of semesters; ↑length of stay ( ↑acculturation); financial problems; knowledge or high awareness of conseling.	1) Raise awareness of all. 2) Discuss specific program challenges and types of assistance available to them with students. 3) Peer mentors as resources 4) Ensure students have adequate funding for the duration of their studies/funds available for leave due to mental or physical health issues.
Xie	2008	USA	Chinese international students' perceptions and attitudes toward seeking psychological counseling services: A qualitative exploration	Examine perceptions and attitudes toward seeking counseling of 20 Chinese international graduate students through semi-structured interviews. Use qualitative inquiry to explore Chinese international students’, in the U.S., perceptions and attitudes toward seeking counseling, as well as their strategies in coping with stress in the U.S.	Qualitative method / face-to-face interview	semi-structured interview questionnaire containing 20 open questions	20	University (grad: 12 PhD ; 8 master)	Chinese	27,8 (23-37)	7 M /13 F	lack of perceived need; stigma; lack of information; lack of familiarity and trust; doubt of usefulness; practical barriers (cost, time, convenience to consult); confidentiality concerns; language and culture differences	Positive experience; knowledge; experience with psychological/emotional issues; perceived need; conflict; faith/openness	1) Active role in educating Chinese students (listening, helping the client open up, gaining trust, and creating a dynamic collaborative relationship). 2) More integrated approaches to counseling theory (cognitive behavioral therapy (CBT) and person-centered). 3) Promoting counselling services (disseminating information, advertising, developing pamphlets, brochures, websites or sending emails).
Meyer	2010	USA	Help seeking attitudes and behaviors of international students at architectural schools	Investigate the help-seeking attitudes and behaviors of international students at architectural schools of higher education.	Quantitative/ survey	Demographics; Self-assessment of English proficiency; ATSPPHS-SF; acculturation and intention to seek/use psychological services.	113 (20 IS and 93 domestic)	University	100 North America, 4 Asia, 3 Europe, 3 South America, 2 Africa and 1 Oceania.	28,5 (19-43)	59 M et 54 F (IS 12 M et 8 F)	High Acculturation; Being male	Being female	1) Professionals need to remain open to client differences, and keep a skeptical eye on cultural assumptions. 2) Encouraging early contact with counseling services to reduce behavioral barriers to seeking further help. 3) Establishing student support groups and peer programs to address cross-cultural issues in an IS population.
Tang and al.	2012	UK	Attitudes toward seeking professional psychological help among Chinese students at a UK university.	Investigate whether there are any significant differences between Chinese international and British home students in terms of their attitudes toward seeking professional psychological help.	Quantitative/ survey	Demographic; ATSPPHS	323	University (undergrad)	86 Chinese and 237 British	20,87 (17-28)	164 M et 157 F. (IS= 43 M et 42 F)	Potential barriers: less interpersonal openness (due to feelings of shame or fear of failure)	Interpersonal openness; trust in MH practitioners.	Adopt therapeutic approaches such as: mindfulness-based approach based on Eastern philosophy; integrated approach; psychodynamic approach. Professionals must also be sensitive to cultural values, beliefs, att. and behaviours when formulating or providing interventions from particular theoretical orientations.
Li and al.	2013	USA	Asian international students' willingness to seek counseling: A mixed-methods study	Explore Asian international students’ willingness to seek counseling. Examine factors that might explain Asian international students' willingness to seek counseling in US.	Mixed method (Quantitative/survey and Qualitative/open questions)	demographic; ATSPPH-SF; WSC; CSI; Open Question	177	University (32,2% undergrad et 67,8% grad)	Asians	26 (18-47)	44,5% M/ 55,5% F	Being a man; collectivist cultures (cultural pressure); cultural norms and values; stigma and stereotypes.	Academic stress or problems; previous counseling experience; female; being undergrads	Counseling centers may consider designing peer-based outreach programs or psychoeducational campaigns (peer ambassadors or coaches) to increase student familiarity with counseling and possibly provide guidance to students who participate in these activities.
Mesidor et Sly	2014	USA	Mental Health Help-Seeking Intentions Among International and African American College Students: An Application of the Theory of Planned Behavior	Examine the relationship between social cognitive factors (attitude, subjective norms and perceived behavioral control), psychological distress, and help-seeking intentions for a sample of international and African American college students.	Quantitative/survey	Demo; ISCI; IASMHS; DASS-21	111 (31 IS et 72 AA)	University (94,4% undergrads)	71.2% African American, 2.7% Hispanic, 9.9% Asian, 5.4% European, and 10.8% other	18 +	45,9% M/ 54,1% F	N/A	Perceived behavioral control (perception of needed resources or abilities); High psychological distress and perceived control	The theory of planned behavior can be used to understand help-seeking intentions in AA and IS
Lee, Chan, Ditchman & Feigon	2013	USA	Factors Influencing Korean International Students’ Preferences for Mental Health Professionals: A Conjoint Analysis	Examine mental health provider characteristics influencing Korean international students’ preferences for specific attributes of mental health professionals using conjoint analysis.	Quantitative/survey	Demographic ; CED-D ; CMPT	114	University ( 53% undergrads)	Corean	18-45 (27,3)	46 M/ 68 F	Professionals backgrounds differency, young age, trained in less prestigious institutions and not psychologists.	older professionals of the same race/ethnicity who have been trained at prestigious institutions and psychologists.	Develop culturally sensitive and effective mental health services for IS. Adequate orientation and administrative support for ISs will likely promote successful transition and effective MH prevention and intervention.
Lee	2014	USA	Asian International Students' Barriers to Joining Group Counseling	Examining perceived barriers for joining group counseling (Examined anticipated reactions to group participation among Asian international students (ISs)).	Quantitative/survey	SCAS; RGCS; PAM; SSRPH; FNE; SDI; ATPFGI	180	University (70 undergrads/ 110 grads)	Asians (61 India; 45 China; 39 Korea)	24,6 (19-44)	73 M/ 107 F	Stigma; fear of disapproval from their community ( being in the same group)	High Acculturation; being with other Iss in the group;	Ensuring confidentiality and education in therapy: regularly asking how to handle confidentiality issues if students knew each other in their ethnic community; providing concrete examples of potential incidents and how to deal with the possibility of them occurring in the community.
Lee et al.	2014	USA	Mental health service seeking among Korean international students in the United States: A path analysis	(a) explore the effects of public stigma, self-stigma, and attitudes associated with seeking counseling services on the relationship between cultural values and willingness to seek counseling services and (b) develop a more culturally sensitive model based on modified labeling theory to explain help-seeking behavior among Korean international students in the United States.	Quantitative/survey	ICP; AVS; SSRPH; SSOSH; ATSPPH-SF; ISCI	177	University/College	Coreens	25,5 (18-42)	90 M/ 87 F	Having strong adherence to Asian values (collectivism, conformity to norms...); high public and personal stigma	N/A	Community intervention program such as testimonials from former clients and their families to reduce stigma. Develop and test culturally appropriate service strategies to help MH professionals appropriately reach IS and provide them with services that promote healthy adjustment and continued education.
Han & al.	2013	USA	Report of a Mental Health Survey Among Chinese International Students at Yale University	Examine the prevalence of depression and anxiety symptoms in Chinese international students, to identify fac- tors that might be associated with these 2 symptom complexes, and to investigate their perception of mental health issues and counseling services.	Quantitative / Survey (cross-sectional)	PHQ-9 and GAD-7	131 (only 104 answered all questions)	University (14 undergrads and 81 grads and 9 others)	Chinese	18-40	56 M/ 48 F	Long waiting time	Chinese-speaking counselors	All faculty members, especially those in the role of advisors, should be educated about the special MH issues that pertain to IS, and about ways to improve their relationships and interactions with IS.
Jones	2013	USA	Exploring the psychological needs of international students who have experienced trauma	explore the psychological needs of international students who have experienced trauma. Explore the psychological needs, acculturative factors related to help-seeking behaviors, and psychological effects of trauma.	Qualitative/interview	Semi-structured interview	2	University	Chinese and spanish	28,6	2F	Having supportive attributes (friends, prof, advisors…); stigma; financial reason	Multicultural competence	Encouraging psychologists to apply culturally appropriate skills in clinical and other applied psychological practices.
BongJoo et al.	2014	USA	INTERNATIONAL STUDENTS' UTILIZATION OF COUNSELING SERVICES	Examine international student utilization of counseling services at a Midwestern university over a period of 5 years (2005-2010)	Quantitative / Survey	Questionnaire addressing the 5 RQs and demographics.	834	UniversitY (259 undergrads/ 454 grads)	396 Asian or Pacific; 158 White; 87 Hispanic/Latino; 113 other.	N/A	304 M/ 530 F	Stigma; lack of counseling knowledge; lack of culturally appropriate services	Having concerns (relationship concerns); being a woman.	Hire bilingual counselors (e.g., Mandarin and English speaking) in university counseling centers to meet the language needs of IS and maximize therapeutic benefits. Train clinicians to become competent in culturally appropriate therapeutic approaches.
Lu et al.	2014	Australia	An internet survey of emotional health, treatment seeking and barriers to accessing mental health treatment among Chinese-speaking international students in Australia	Examine the demographic characteristics of Chinese-speaking international students in Australia, psychological distress levels as measured by the Kessler-10 (K-10) Item scale, help-seeking history and preferences, as well as treatment barriers.	Quantitative / Survey	32-item questionnaire with 5 sections: 1)demographic. 2) K-10 scale for levels of psychological distress. 3) Help-seeking history. 4) Barriers to accessing services. 5) Willingness to use internet and face-to-face services.	144	University (61 undergraads/ 83 grads)	85 Mainland China, 20 Taiwan, 19 Hong Kong, 10 Malaysia, 6 Singapore, 3 Macao, 1 Vietnam.	24,2 (18-45)	67 M/ 77 F	Practical barriers: cost of Tx/transportation, lack of awareness of Tx services, time constraints, difficulties and lack of awareness of symptoms. Cultural barriers: low perception of severity of symptoms and language difficulties.	N/A	Using iCBT's innovative strategy can increase access to Tx. Conduct further qualitative research to get a clearer picture of barriers to accessing MH services and obtain feedback on acceptable ways to communicate information on them by conducting focus groups with ISs to gather detailed, qualitative feedback on these areas.
Wong et al.	2014	USA	Asian international students' mental health-related outcomes: A Person x Context cultural framework	Examine student's adherence to cultural values of emotional self-control and humility and depressive symptoms and professional psychological help-seeking attitudes.	Quantitative/ survey (quasi-experimental)	AAVS-M; CES-D; ATSPPH	465	University (24,4% undergrads/ 75,6% grads)	52.9% from China, 14.8% from India, 8.4% from South Korea, 6.2% from Vietnam, and other Asian countries.	26,3 (18-52)	50,3 % M/ 49.7% F	Adherence to emotional self-Control and humility	N/A	Conduct culturally appropriate outreach programs for ISs that include psychoeducation. Assess clients' levels of adherence to traditional values, as these may be related to their presenting concerns, MH and help-seeking behaviour.
Rogers-Sirin, Melendez, Refano and Zegarra	2015	USA	Immigrant Perceptions of Therapists' Cultural Competence: A Qualitative Investigation.	Gather client level data from immigrants regarding their perceptions of their therapists' cultural competence.	Qualitative method: Consensual Qualitative Research (CQR) /semi-structured interview	Semi-structured interview protocol consisting of 20 questions on their experiences in psychotherapy	10	college	Mixed (2 China, Senegal, Korea, Italy, Columbia, Russia, Lebanon, Trinidad, Belize)	20-43	3 M/7 F	Cultural Incompetence: lack of clarity about what therapy entails; discrimination and microaggressions: direct and indirect messages of discomfort or disapproval; assuming adequate cultural knowledge; Pathologizing cultural differences	Cultural competence: Open to learning about clients' culture; using culture in a appropriate way; Knowing when culture is not related to the presenting issue; Demonstrating patience; Displaying empathy	Train MH professionals to be culturally competent, and to centralize the value of cultural competence within their fields. Investigate what methods of training are more and less effective in fostering the increasing of awereness about discrimination, micro-agressions or stereotypes in future research.
Li, Marbley, Bradley & Lan	2016	USA	Attitudes Toward Seeking Professional Counseling Services Among Chinese International Students: Acculturation, Ethnic Identity, and English Proficiency	Examine the relationship between Chinese international students’ acculturation, ethnic identity, English profi- ciency, and their ATSPCS	Quantitative / Survey	Demographic; SL-ASIA (modify); MEIM; ATSPPHS-SF	135	University: (15 undergradS; 42 master's, 68 doctorate; 10 no response.	Mainland China (People’s Republic of China)	27,56	57M/78 F	Strong chinese identity	Acculturation and English Proficiency	MH counselors might need to offer some opportunities for Chinese IS to discuss their beliefs about mental illness stigma in acculturally appropriate manner.
Logan et al.	2017	Australia	Ethnic status and engagement with health services: Attitudes toward help-seeking and intercultural willingness to interact among South East Asian students in Australia	Understand the impact of ethnicity on att. toward help-seeking and willingness to interact cross-culturally among Southeast Asian (SE) university students. Explore the contribution of ethnocentrism, acculturation, help-seeking behavior, anxiety, intolerance of uncertainty, and general willingness to communicate to intercultural willingness to communicate	Quantitative / Survey	ATSPPH-SF; IWTC; GENE; SL-ASIA; STAI; IUS; anxiety status; perceived predictability; prior contact with health services.	86	University	27 1st generation; 38 2nd generation and 21 Anglo-Australians (3rd generation/Australian born parents).	19,4	21% M/ 79% F	high degree of ethnocentrism (due to MH stigma); strong adherence to Asian cultural values	previous experience	Community-based intervention or education programs to address barriers to MH care.
Alajlan	2017	USA	Psychological attitudes of Saudi Arabian international students toward mental health counseling	Explore the psychological attitudes of Saudi Arabian. Discover the psychological attitudes of these students from saudi Arabia towards the mental health counseling. More specifically, identify the relationship between the psychological attitudes of Saudi international students toward mental health services and selected demographic variables, including gender, age, education, marital status, previ…	Mixed method (quantitative/survey and qualitative/open questions).	BAPS; Demographics; Open-ended questions	Quant.=162/ Qual.=35	University ( 16,7% less than bachelor; 35,2% bachelors ; 48,1% master)	Saudi Arabia	28,8 (19-45)	55,6% M/ 44,4% F	Cultural insensitivity of counselors; discrimination; fear of being incriminated for origin; being male; lack of availability of appropriate counselors (16.7%); shame (16.0%); financial, family or other reasons (21.6%).	Being female	Engage professional psychologists and counselors who are familiar with the international culture to consider the difficulties created by culture shock as the primary contributors to IS psychological difficulties. Encourage the creation of social support for students to adapt more easily to the host culture.
Galligan	2017	USA	Male Chinese international students' utilization of and barriers to mental health resources	Provide greater insight into how male chinese international students perceive mental health resources. Examine male Chinese international students’ experiences as international students, their adjustment to American culture, their mental health needs, their perceptions of mental health resources, and their help-seeking behaviors	Qualitative/ survey	Face-to-face semi-structured interview	15	University (6 undergrads and 9 grads)	Mainland China (People's Republic of China)	20-40	100%M	Masculinity; doubts about usefulness; lack of need; willingness to self-manage influenced by cultural norms (masculinity); Chinese cultural beliefs; language difficulties; fear of judgment/stigma; difficulty identifying psychological problems; lack of awareness; doubts about confidentiality and privacy; preferring other resources; logistical barriers (time, cost).	Have relationship difficulties/problems; academic difficulties; severe MH needs;	Actively engage IS in U.S. cultural practices, using sports to facilitate social connections and using colleagues (roommates, co-workers, mentors, counselors). Educate ISs with clear, factual information about counseling as a confidential space and effective resource.
Lee and al.	2017	New-Zealand	The effectiveness and cultural compatibility of a guided self-help cognitive-behaviour programme for Asian students in New Zealand	fill the gap by examining the effectiveness and cultural compatibility of a guided self-help, low intensity cognitive behavioural programme for international students of Asian descent in New Zealand.	Mixed-Method ( Quantitative/experiemental with intervention and Qualitative/feedback	LLTTF programme; PHQ-9; GAD-7; WHOQOL- BREF; SACQ	11	University (54,6% undergraduate and 18,2% graduate and 27,2% internship)	5 Chineses; 2 Malaysia; 2 Philippines; Taiwan, Vietnam and Cambodia	23,8 (20-29)	63,6% M/ 36,4% F	Stigma and shame associated; image and expectations; hight cost; language barriers; lack of a positive experience; parents' relationship and education	LLTTF programme; having someone to talk/guide them; facilitator with same ethnicity and age group	Practitionners to provide culturally appropriate interventions in a culturally appropriate manner. Programs to help Asian students better adjust to their host culture and engage with social groups outside their ethnic group could be encouraged to permit them to well-established and have healthy social supports.
Rhee	2018	USA	Help-seeking toward counseling among Thai international students: A consensual qualitative research approach	examine how Thai International students (IS) in the U.S. seek professional help for psychological problems (gain an in-depth understanding of Thai ISs' att. and help-seeking intentions)	Qualitative method: Consensual qualitative approach (CQR) / semi-structured interview	semi-structured interview questionnaire with open-ended questions	13	University (5 undergrads et 8 grads)	Thaïland		3 M/ 10 F	Language barrier (main concern); self secrecy (do not want to reveal negative personal information to others); accessibility and cost of services (health services more accessible in Thailand, no appointment needed ).	strong acculturation; low adherence to Asian values;	Have responsive outreach to students (address concerns; be attentive to potentially sensitive topics such as sexual orientation and MS; psychoeducation; creating a campaign to educate about confidentiality of counseling sessions; program to promote counseling as a preventative measure.
Tummala-Narra et al.	2018	USA	Developmental and contextual correlates of mental health and help-seeking among asian american college students	Examine the role of developmental and contextual factors, specifically ethnic identity and perceived racism, respectively, on mental health outcomes (depressive and anxiety symptoms) and help-seeking attitudes, to identify risk and protective factors in the psychological health of Asian American college students. Also examine the internalization of the model minority stereotype as a potential mod…	Quantitative / Survey	MEIM; IM-LI; CES-D; BAI; ATTSPPH-SF	465	college	Asian: 361 (77,6 %) U.S born et 104 (22,4 %) foreign born	20,1 (17-29)	104 M (22,2%)/ 349 F (75.1%) / 2 T/ 10 other	Not recognizing these issues; stigma associated with MH; being male	N/A	N/A
Becker et al.	2018	USA	Relationships Between Stress and Psychosocial Factors with Sources of Help-Seeking Among International Students	Explore the prevalence of stressors and their impact on distress for international students who did not seek help, those who sought either informal or professional help, and those who accessed both informal and professional help.	Quantitative/survey (randomly stratified sample)	help/support seeking; mindfulness scale (CAMS-R); belonging; sense of coherence; social and academic participation/integration; connection to the university.	2596	University (23% undergrads/ 77% grads)	1423 Asian; 420 Caucasian/White; 317 Hispanic/Latino; 178 European; 158 African/African American; 96 Middle Eastern/East Indian.	27	1356 M/ 1230 F/ 3 T	Have a high level of psychological constructs (mindfulness, sense of belonging, sense of coherence, and integration and connection to the university); not familiar with laws	Dealing with difficult situations	Make professional support resources more accessible to IS; expand peer support training; improve outreach efforts to provide information about where to go on campus and information about confidentiality and also how students can support a peer in distress.
Skromanis and al.	2018	Australia	Health and Well-Being of International University Students, and Comparison with Domestic Students, in Tasmania, Australia	Examine the health and well-being of international students, primarily from Asian countries, attending the University of Tasmania, Australia, using domestic students as a comparison group.	Quantitative / Survey	Demographic; Kessler-10; MSPSS; WHOQOL-BREF; Satisfaction with Life Scale; PGSI; Self-Rated General Health	383 IS (response rate = 8.9%) and 1013 domestic (9.2%)	University (50% undergrads and 50% grads)	32,7% China; 21,2% Malaysia; 6,8% India; 5,5% Singapore	18-72 (26,58)	IS (52,4% M/ 47,6% F) and domestic (36,6% M/ 63,4% F)	Perception of services (not helpful); being a male; poor awereness or understanding of local support services and how to access, language barriers; perceived stigma	Being a domestic and female	Use contemporary delivery methods such as internet-based student well-being services that appear to provide another solution to the problem of accessibility to support. Help the building of enduring and meaningful social connections between IS and the host culture which has been shown to improve MH and assist with adjustment processes.
Nguyen and al.	2019	Japan (Ritsumeikan Asia Pacific University (APU))	Internationalization and its discontents: help-seeking behaviors of students in a multicultural environment regarding acculturative stress and depression	Examine and compare the help-seeking behaviors of domestic and international students. Evaluate the associatonof depression, social connectedness, and acculturative stress on help-seeking behavior for both international and domestic students in Japan.	Quantitative/ survey	Demographic; BASH; PHQ; SCS; ASIS; GHSQ	268 (67 EN/ 201 EI)	University	201 ISs (61% from Southeast Asia; 25% from East Asia, 9% from South Asia and 5% from other regions.	17- 22+	IS, 36,32% M/ 63,68% F	Stigma, shame and fear; being a man/masculinity. Being older	depression / acculturative stress, having social connection, English proficiency, having intimate partner, race, gender...	Do meta-analysis to confirm and generalize the information on Asian subjects.
Cha and al.	2019	USA	Beyond access: psychological barriers to undocumented students' use of mental health services	Identidy how immigration status hinders mental health services utilization in the absence of barriers related to eligibility and insurance coverage	Qualitative/ semi-structured interview	Face-to-face semi-structured interview	30	College	16 Latino and 14 Asiatiques	21,6	14 M/ 16 F	Psychosocial barriers identified: stigma, low perception of need for help, skepticism about effectiveness of Tx., lack of time, not being aware of service coverage, stigma of receiving services, and privacy concerns	N/A	Hiring culturally competent counselors who are continually trained in evolving immigration policies and issues. Enabling collective MH spaces, such as peer-led healing circles or support groups facilitated by MH professionals, can be beneficial and can help remove some of the psychosocial barriers to seeking formal services.
Arora et Algios	2019	USA	School-Based Mental Health for Asian American Immigrant Youth: Perceptions and Recommendations	Examine the perception of SBMH services and recommendations for schools seeking to address the mental health needs of AA youth	Qualitative/ focus group	Demographics; focus group questions (on (a) MH needs, (b) causes of problems, (c) barriers to and (d) facilitators of help-seeking behavior, (e) perceptions of BSMH services, and (f) recommendations for SBMH programs)	33	High school (grades 9 to 12)	Asian (21 China, 5 U.S, 2 Pakistan and 5 other countries)	16,64 (14-20)	42% M / 58% F	Lack of awareness of MH services; misconceptions about the role of MH providers; parental stigma/shame; low levels of MH knowledge	Potential practicality and associated privacy	Increase psychoeducation about MH and SBMH services (by raising awareness, providing psychoeducational videos, and written materials shared in class). Engage peers with personal experience with Tx to share their direct experiences to reduce stigma and normalize MH issues among youth.
Clough et al.	2019	Australia	A comparison of mental health literacy, attitudes, and help-seeking intentions among domestic and international tertiary students	Construct and evaluate a brief online educational intervention designed to increase mental health literacy (MHL) and help-seeking among international tertiairy students/ examining an educational intervention designed to promote MHL and help-seeking attitudes among international students.	Quantitative /Quasi-Experimental (cross-sectional survey)	Demographic; Kessler-10; IAMHS; GHSQ; MHL	357 (148 DS/ 209 IS)	University (1er/ 3e cycle)	Diverse (non specified)	IS: 23,02 (17-52)	IS: 75 M/ 125 F	stigma; uselessness of Tx; low MHL	High MHL	Proactive, personalized interventions targeting MH knowledge and help-seeking att. to increase student engagement with MH services. Reducing Tx costs through early intervention. Learn more about low-intensity interventions (online and digital interventions) and their ability to support IS through preventive approaches.
Clough et al.	2020	Australia	Making the grade: A pilot investigation of an e-intervention to increase mental health literacy and help-seeking intentions among international university students	Examine potential differences in mental health and related constructs, such as MHL and help-seeking attitudes, between domestic and international students in Australia./ examine the constructs of psychological distress, MHL, and help-seeking attitudes and intentions among international and domestic students.	Quantitative /Experimental (mixed factorial design)	Demographic; IAMHS; GHSQ; MHL	45 (19 control/26 experimental)	University (undergrads and grads)	Diverse: 14 Asian; 3 Middle Eastern; 4 African; 14 European; 4 Indian; 3 South American; 1 Canadian; 2 multiracial"	25,8 (17-52)	18 M/27 F	lack/low level of MHL	Educational interventions (increase MHL, reduce stigma)	Interventions tailored to IS populations to improve help-seeking att./ publicizing and promoting the use of free and confidential university counseling services/ implementing MHL campaigns to reduce stigma and improve help-seeking att.
Xiong	2019	USA	An exploration of Asian international students' mental health: Comparisons to American students and other international students in the United States	Investigate the mental health of Asian international students in the U.S. through a nationwide sample.	Quantitative/using secondary data from survey	Secondary data: American College Health Association-National College Health Assessment (ACHA-NCHA) data.	10730 (3701 Asian; 3649 American; 3380 other)	UNIVERSITY: students/ graduates/ no degree/ other	Asians, Americans and others	no age stated	Asians (1777 M/ 1896 F/ 15 T); Americans (1765 M/ 1871 F/ 13 T); Others (1499 M/ 1871 F/ 10 T).	Origin, stigmatization	Have symptoms of depressive disorder and psychopathology	Awareness programs or psycho-educational workshops on the importance of MH+P5. Collaboration among different stakeholders to create a tolerant and respectful environment for all students who come from culturally diverse backgrounds and provide culturally appropriate services.
Chauv	2020	USA	Relationship between various cultural factors and attitudes toward mental health services among Chinese international students	examine the effects of ethnic identity, cultural values, acculturation, and perceived discrimination on attitudes toward mental health services among Chinese international students.	Quantitative/ survey	(a) demographic (b)MEIM-R; (c)AVS; (d) VIA; (e) PEDQ-CV; (f) ATSPPH-Short; (g) BAPS; (h) MCSDS-SF.	439	University ( undergrads and grads)	Chinese	27,77	262 M (59.8%)/ 175 F (40.0%)	Marginalized acculturation; strong adherence to Asian cultural values, experience of ethnic stigmatization, and experience of ethnic threat and harassment	greater salience of Chinese ethnic identity, greater acculturation to Chinese culture, greater acculturation to mainstream U.S. culture, and increased experience of ethnic discrimination through social exclusion	Psychoeducation and outreach through college counseling centers may target these aspects (encouraging ethnic identity development and fostering a deeper relationship to one’s own culture and to the mainstream culture through acculturation) early on in Chinese IS’ transition to college life in the U.S.
Maeshima & Parent	2020	USA	Mental health stigma and professional help-seeking behaviors among Asian American and Asian international students	Examine the relationship between stigma and mental health help-seeking among Asian American and Asian international college students.	Quantitative/ survey (Cross-sectional) using secondary data from The Healthy Minds Study (HMS)	Demagraphic; Race/Ethnicity; Prior therapy; Percived and personal stigma; Help-seeking	2072 (1259 Asian americans and 812 Asian International)	University (mostly undergrad)	Asian	22,93 (18-65)	Asian American (401 M, 858 F) and Asian international (384 M, 428 F)	Personal and perceived stigma; adherence to Asian values	N/A	Culture-sensitive MH marketing can be utilized as an effective intervention to increase help-seeking intentions in the Asian population in future research.
Huan et al.	2020	USA	How Do Chinese International Students View Seeking Mental Health Services?	Explore how Chinese international students view seeking mental health services. The aim is to add to the existing body of knowledge and increase understanding of this phenomenon by exploring how demographic characteristics such as gender, the length of stay in the United States, and the awareness of on- campus counseling services may affect the help-seeking attitudes of a specific group of intern…	Quantitative / Survey	Demographic and ATSPPH-SF	110	University	Chinese	<20-30	57 M/ 53 F	Being male and lack of information	N/A	Raise awareness of ISs (with a particular focus on Chinese men) to services by developing reminder protocols on the importance of mental and emotional health. Conduct periodic information campaigns and workshops to educate ISs about managing the stress of cultural adjustment.
Liu et al.	2020	USA	A phenomenological study of east asian international students' experience of counseling	Examine the experiences of East Asian international students who had sought mental health counseling in the United States. Examined East Asian international students’perceptions of (a) factors that facilitated or inhibited their decision to seek counseling; (b) their positive and negative experiences in counseling, and (c) the role of culture in their decision to seek counseling as well as in the…	Qualitative/interpretive phenomenological approach	Semi-structured interview	9	University	East Asia (5 Chinese and 4 Koreans)	24.3 (21-28)	4 M/ 5 F	Public and personal stigma; Asian cultural values, poor acculturation; lack of cultural competence; language barrier.	Social network; acculturation; common therapeutic factors (listening, empathy and collaboration); counselors with similar cultural backgrounds, life experiences and language; confidence in the quality and confidentiality of services	Gatekeeping strategies: training to observe signs of MH problems in ISs and using already established relationships to refer them to the counseling center. Creating a stigma-free environment through prevention and outreach programs. Working with ISs to strengthen their cultural competence and hiring more counselors whose culture and language are similar to that of ISs.
Lian et al.	2020	USA	Mental health help-seeking intentions among Chinese international students in the U.S. higher education system: The role of coping self-efficacy, social support, and stigma for seeking psychological help	Investigate the mental health help-seeking intentions and its correlates among Chinese international students in the U.S. higher education system. Investigate the role of acculturation, social support, stigma for seeking psychological help, coping self-efficacy, and other sociodemographic factors in shaping Chinese international students’ general mental health help-seeking intentions. Explore the…	Quantitative / Survey (analytical cross-section)	Demographics; GHSQ; SL-CSIA; Social support level; CSES-RF; Stigma of seeking psychological help; Open-ended question: coping strategies for stress	222	University (15,3% undergrads/ 84,7% grads)	Mainland China (People's Republic of China)	23,75 (18+)	77 M/ 145 F	Stigma; being a graduate student; being or having been a full-time employee	social support; undergraduate student	Implement campaigns on reducing the stigma of MH on campus and invest more resources such as increasing provider capacity and adopting more innovative venues for MH prevention and Tx to meet the growing demand for MH services on campus.
DeMoissac, Graham, Prada, Gueye & Rocque	2020	Canada	MENTAL HEALTH STATUS AND HELP-SEEKING STRATEGIES OF INTERNATIONAL STUDENTS (IS) IN CANADA	provides a descriptive snapshot of IS well-being while studying within two distinct linguistic realities in Manitoba, Canada. It focuses on a cohort analysis of participants from one French-language and one English-language university in Manitoba, Canada, comparing domestic students’ and IS’ sociodemographic and ethnolinguistic profiles, mental health status and psychological characteristics, as …	Quantitative / Survey (online and paper-based)	Demagraphic; MHC-SF; MEIM	932	University (639 USB and 293 BU/172 IS from USB and 38 from BU).	IS at USB: 88% Africa; 7% Eurapean; 5% America/ at BU:40% Africe; Asia (34%), the Americas (23%), or Europe (3%)	23,9 for IS at USB/ 24,7 for IS at BU	IS at USB ( 129, 3 M/ 42 F) and IS at BU (54,1 F)	Language barriers as main concern; None culturally-adapted support services	N/A	N/A
King and al.	2021	Canada	Mental health and academic outcomes over the first year at university in international compared to domestic Canadian students	Compare theoretically important remote and proximal risk factors between international and domestic undergraduate students at entry to university and their association with mental health and academic outcomes at the completion of their first year.	Quantitative / Survey	Demographic; GAD-7; PHQ; GPA (Grade Point Average); CECA, READ, PSS-4, GSOEP; BACE	2992 (297 IS) and at the follow up 1937 (143 IS)	University (undergrads)	China (63% of baseline, 46% follow-up) and U.S (12% of baseline, 15% follow-up).	from 17 to +21	M (100 IS and 872)/ F (192 IS and 1802 domestics)	lack of engagement in the campus community; stigma, being male	N/A	N/A
Ma, Zhu & Bresnahan	2021	USA	Chinese International Students’ Face Concerns, Self-Stigma, Linguistic Factors, and Help-Seeking Intentions for Mental Health	Examine how cultural and contextual factors such as Chinese face concerns, self-stigma of seeking help for mental health services, as well as English proficiency and language discrimination influence CIS’s mental health problems and help- seeking intentions	Quantitative / Survey	Demagraphic; MH problems (Depression/anxiety); Face concerns; Self-stigma; Help-seeking intentions; PLD and English proficiency (PEP)	433	University (44.6% undergrads (n = 193), 22.6% master (n = 98), 24.9% doctoral (n = 108), and 7.9% post-doctors)	Chinese	N/A	42.3% M (n = 183), 53.3% F (n = 231). 4.4% no sex identified (n = 19)	low Face concern; Self-stigma	English proficiency; High face concern;	Promoting MH literacy on campus for all students will provide assurances of the right to confidentiality and privacy in personal disclosure of MH issues. Cooperation between language centers, international programs, and MH care teams to help CIS get familiar with English terms and American norms about MH knowledge, services, and resources on campus, which will improve communication experiences be…
Won-Tack Lim	2021	Japan	PROFESSIONAL PSYCHOLOGICAL HELP-SEEKING ATTITUDE	Define the difference in willingness to seek professional help between Japanese local students and foreign students from other parts of Asia in an international college in Japan.	Quantitative using secondary data from surveys	ASSIS, SCS, PHQ-9, GHSQ	269 (201 IS and 67 DS)	University (247 undergraduate and 21 graduate )	East Asia (EA), South Asia (SA), South East Asia (SEA), and other areas (Others).	20.87 (17 to 31)	98 M (36.57%) / 170 F (63.43% )	N/A	N/A	N/A
Zhou, Zhou & Sun	2021	USA	Prevalence of common mental concerns and service utilization among international students studying in the U.S.	Better understand common mental health concerns and service utilization among international students. Objective 1: document and compare the prevalence rates of common mental health concerns (e.g., depression, anxiety) between international and domestic students . Objective 2: examine the mental health service utilization gap between international and domestic students by focusing on the students …	Quantitative using secondary data from surveys	Demographic; PHQ; GAD-7; SCOFF;NSSI; Perceived need and MH stigma; Help-seeking behaviors; Financial Stress	228,421 (9.80% IS)	University: undergrads (97.34% DS, 87.28% IS)/ grads (2.66% DS, 12.72% IS).	152 nationalities varying from St. Vincent and the Grenadines (n = 1) to China (n = 5,458).	19 to above 31	DS: 65.03% F, 32.86% M, and 2.10% non-binary / IS: 54.88% F, 44.22% M, and .90% non-binary	Low perceived need; being IS; stigma	Perceved public stigma	Consider using longitudinal methods to better understand the directionality between service utilization and stigma in future research. Develop a tailored programs that seek to increase the utilization rates for targeted student groups, including IS.
Negrete	2022	USA	Attitudes toward seeking professional psychological help among Asian international students: Acculturation and loss of face	examinE the relationship of acculturation and loss of face to Asian international students' attitudes toward seeking mental health services.	Quantitative / Survey	Demographic; ATSPPHS; AAMAS; LOF	76	University ( 27 undergrads and 47 grads)	Asian (28 Vietnam; 19 China; 10 India; 5 Indonesia; 5 Hong kong; 3 Philipines...)	25 (18-40)	37 M (47,4%) / 41 F (52,6%)	N/A	N/A	Counseling staff can utilize social media campaigns as an outreach on campus to promote MH literacy by taking advantage of the globalization and emerging technologies.

## Sheet: Measures Definitions
Names	Definitions
ATSPPH	Attitudes Toward Seeking Professional Psychological Help scale
ATSPPH-SF	Attitudes toward Seeking Professional Psychological Help Scale - Short Form
SL-ASIA	Suinn-Lew Asian Self-identity Acculturation Scale
SL-Asia-I	Suinn-Lew Asian Self- Identity Acculturation Scale-International
SL-CSIA	Suinn-Lew Chinese Self Identity Acculturation
MEIM (-R)	Multigroup Ethnic Identity Measure (-REVISED)
STS	Spiritual Transcendence Scale
AARRSI	Asian American Racism-Related Stress Inventory
WSC	Willingness to Seek Counseling Scale
CSI	College Stress Inventory
ISCI	Intentions to Seek Counseling Inventory
IASMHS	Attitudes toward Seeking Mental Health Services
DASS-21	Depression Anxiety Stress Scale
SCAS	Sociocultural Adaptation Scale
RGCS	Resistance to Group Counseling Scale
PAM	Place Attachment Measure
SSRPH	Stigma Scale for Receiving Psychological Help
FNE	Fear of Negative Evaluation
SDI	Self-Disclosure Index.
ATPFGI	Attitude Toward Providing Feedback in Group Index
AAVS-M	Emotional Self-Control and Humility
CES-D	Center for Epidemiological Studies Depression scale
ICP	Inventory of Common Problems
AVS	AsianValuesScale
SSOSH	Self-Stigma of Seeking Help Scale
ISCI	Intentions to Seek Counseling Inventory
IWTC	Intercultural willingness to communicate
GENE	Generalized Ethnocentrism Scale
STAI	State Trait Anxiety Inventory
IUS	Intolerance of Uncertainty Scale
State anxiety	Intergroup Anxiety Scale
Perceived predictability.	The perceived predictability of a health professional of a different cultural background
Previous contact with health services.	Number of previous encounters with different types of health services (general practitioner, mental health, community health, inpatient hospital, emergency department, or other)
BAPS	Beliefs About Psychological Services Scal
CAMS-R	Cognitive and Affective Mindfulness Scale-Revised
BASH	Barriers to Adolescent Seeking Help questionnaire
GHSQ	General Help Seeking Questionnaire
PHQ-9	Patient Health Questionnaire
SCS	Social Connectedness Scale
ASSIS	Acculturative Stress Scale for International Students
IAMHS	Inventory of Attitudes toward Mental Health Services
MHL	Mental Health Literacy Scale
K-10	Kessler-10
CSES-RF	Coping Self-Efficacy Scale Reduced Form
SACQ	Student Adaptation to College Questionnaire
OMI	Opinions about Mental Illness scale
SSRPH	Stt&ma Scalefor ReceivingPsychologicalHelp
AACOS	Asian American Cultural OrientationScale
CAS	Computer Attitude Scale
OCES-R	Objective ComputerExperience Scale-Revised
CMPT	Conjoint Measurement of Preferences for Therapist
RGCS	Resistance to Group Counseling Scale
WHOQOL- BREF	World Health Organisation Quality of Life Questionnaire
MSPSS	Multidimensional Scale of Perceived Social Support
PGSI	Canadian Problem Gambling Severity Index
VIA	Vancouver Index of Acculturation
PEDQ-CV	Perceived Ethnic Discrimination Questionnaire-Community Version
MCSDS-SF	Marlowe- Crowne Social Desirability Scale-Short Form
MHC-SF	Mental Health Continuum Short Form
PLD	Perceived language discrimination
NSSI	Non-Suicidal Self-Injury
LOF	loss of face scale
AAMAS	Asian American Multidimensional Acculturation Scale
